# Supplementary material for: A Novel Adsorbent of Attapulgite & Carbon Composites Derived from Spent Bleaching Earth for Synergistic Removal of Copper and Tetracycline in Water
Source: Int J Environ Res Public Health. 2023 Jan 15;20(2):1573. doi: 10.3390/ijerph20021573 (PMC9865348; doi:10.3390/ijerph20021573)
Supplement: Supplementary file 1 [file ijerph-20-01573-s001.zip]

Archive with 1 entries (1 files):
- ijerph-2105638-supplementary.pdf
